# Supplementary material for: Characterization of atypical Ebola virus disease in ferrets
Source: PLoS Pathog. 2026 May 4;22(5):e1013916. doi: 10.1371/journal.ppat.1013916 (PMC13155671; doi:10.1371/journal.ppat.1013916)
Supplement: S2 Table — (XLSX) [file ppat.1013916.s009.xlsx]

## Sheet: Sheet1
S2 Table. Virus Quantification per Animal
Experiment	1		1		1		1		1		1		1		1		1		1		1		1		1		1		1		1		1		1		1		1		2		2		2		2		2
Inoculation Route	IM		IM		IM		IM		IM		IM		IM		IM		IM		IM		IN		IN		IN		IN		IN		IN		IN		IN		IN		IN		IM		IM		IM		IM		IM
Treatment	PBS		PBS		mAb		mAb		mAb		mAb		mAb		mAb		mAb		mAb		PBS		PBS		mAb		mAb		mAb		mAb		mAb		mAb		mAb		mAb		mAb		mAb		mAb		mAb		mAb
Timing	2, 5 DPI		2, 5 DPI		2, 5 DPI		2, 5 DPI		2, 5 DPI		2, 5 DPI		3, 6 DPI		3, 6 DPI		3, 6 DPI		3, 6 DPI		2, 5 DPI		2, 5 DPI		2, 5 DPI		2, 5 DPI		2, 5 DPI		2, 5 DPI		3, 6 DPI		3, 6 DPI		3, 6 DPI		3, 6 DPI		2, 4 DPI		2, 4 DPI		2, 4 DPI		2, 4 DPI		3, 5 DPI
Sex	M​		F​		M​		M​		F​		F​		M​		M​		F​		F​		M​		F​		M​		M​		F​		F​		M​		M​		F​		F​		M​		M​		F​		F​		M​
Outcome	Acute		Acute		Atypical		Acute		Survivor		Atypical		Atypical		Atypical		Acute		Acute		Acute		Acute		Survivor		Survivor		Survivor		Survivor		Atypical		Survivor		Atypical		Survivor		Survivor		Atypical		Survivor		Atypical		Acute
Animal ID	262		301​		293​		661​		491​		921​		271​		653​		912​		408​		297​		366​		645​		670​		939​		343​		637​		629​		351​		416​		993​		965​		108​		698​		736​
Virus Quantification	Log10 GEQ/ml	Log10 TCID50/ml	Log10 GEQ/ml	Log10 TCID50/ml	Log10 GEQ/ml	Log10 TCID50/ml	Log10 GEQ/ml	Log10 TCID50/ml	Log10 GEQ/ml	Log10 TCID50/ml	Log10 GEQ/ml	Log10 TCID50/ml	Log10 GEQ/ml	Log10 TCID50/ml	Log10 GEQ/ml	Log10 TCID50/ml	Log10 GEQ/ml	Log10 TCID50/ml	Log10 GEQ/ml	Log10 TCID50/ml	Log10 GEQ/ml	Log10 TCID50/ml	Log10 GEQ/ml	Log10 TCID50/ml	Log10 GEQ/ml	Log10 TCID50/ml	Log10 GEQ/ml	Log10 TCID50/ml	Log10 GEQ/ml	Log10 TCID50/ml	Log10 GEQ/ml	Log10 TCID50/ml	Log10 GEQ/ml	Log10 TCID50/ml	Log10 GEQ/ml	Log10 TCID50/ml	Log10 GEQ/ml	Log10 TCID50/ml	Log10 GEQ/ml	Log10 TCID50/ml	Log10 GEQ/ml	Log10 TCID50/ml	Log10 GEQ/ml	Log10 TCID50/ml	Log10 GEQ/ml	Log10 TCID50/ml	Log10 GEQ/ml	Log10 TCID50/ml	Log10 GEQ/ml
DPI
2	53.7959	0	213.406	0	78.8726	0	74.0952	0	274.355	0	105.907	0									0	ND	0	ND	0	ND	7.87297	0	0	ND	0	ND									148298	0	86263.1	0	403409	0	93525.4	0
3													3883.18	17782.8	4955.01	56234.1	140282	562341	43374	562341													1364.22	0	686.954	0	459.951	0	1146.62	17782.8									7.71002e+07
4																																									29469.7	0	11489.2	0	43859.1	0	41242.4	0
5	3.16272e+06	1.77828e+07	1.29543e+07	5.62341e+06	74.0954	0	4.9297e+06	5.62341e+06	30.5641	0	16.1369	0									3.02957e+06	100000000	1.41294e+07	3.16228e+07	0	ND	43.3314	0	0	ND	0	ND																	4.7058e+09
6							0	0					784.186	0	5993.02	5623.41	1.23344e+07	100000000	42950.3	17782.8	1.41213e+06	3.16228e+08	2.62291e+06	3.16228e+09									941.698	0	149.482	0	91.2396	0	121.102	0									1.11143e+08
7																	214003	74989.4																							0	ND	0	0	3307.2	0	0	0
8																			0	0
9					0	0			0	0	0	0	0	0	17.7216	0									0	ND	2.76778	0	0	ND	0	ND	26.5959	0	3.11993	0	0	0	0	ND
10																																									0	ND	0	0	0	ND	0	0
11
12															20.2517	0
14					0	0			1.4926	0	0	0	0	0											0	ND	0	ND	0	ND	0	ND	1.42065	0	0	ND	0	0	0	ND	0	ND	0	0	0	ND	0	0
15																																	422.986	0
16					7.04815	0																																					7781.24	0
17											27.9799	0																																			2.43709e+07	177828
18													24.4696	0																							5.10695	0
21									0	0															0	ND	0	ND	0	ND	0	ND			0	ND			0	ND	0	ND			0	ND
28																																									0	ND			0	ND
29																									0	ND	0	ND	0	ND	0	ND			0	ND			0	ND
36																																									0	ND			0	ND
	ND = Not done
[truncated: 25 more columns]
